# Supplementary material for: Sex-Specific Systemic Signatures in Parkinson’s Disease: Integrated Biochemical and Metabolomic Evidence
Source: Biomedicines. 2026 Jul 4;14(7):1511. doi: 10.3390/biomedicines14071511 (PMC13404979; doi:10.3390/biomedicines14071511)
Supplement: Supplementary file 1 [file biomedicines-14-01511-s001.zip]

Archive with 1 entries (1 files):
- biomedicines-4373953-supplementary.pdf
